# Supplementary material for: Apple fruit periderms (russeting) induced by wounding or by moisture have the same histologies, chemistries and gene expressions
Source: PLoS One. 2022 Sep 29;17(9):e0274733. doi: 10.1371/journal.pone.0274733 (PMC9522254; doi:10.1371/journal.pone.0274733)
Supplement: S1 Dataset — (XLSX) [file pone.0274733.s003.xlsx]

## Sheet: Figure 3
XYZ data of Figure 3
Fig 3. Time courses of change in the expressions of two transcription factors involved in the regulation of the synthesis of suberin (MYB93) and lignin (MYB42), a gene involved directly in the synthesis of suberin monomers (CYP86B1) and a gene involved in the transport of suberin monomers (ABCG20) and two uncharacterized transcription factors (NAC038 and NAC058) in the skin of ‘Pinova’ apple frui…
	Figure 3A									Figure 3B
	MYB93									MYB93
	Normalized gene expression (relative)									Normalized gene expression (relative)
	Wounding		Control							Moisture		Control
Time after wounding (d)	Mean	SE	Mean	SE	P-value	Log2 Fold change (Wounding/control)			Time after moisture termination (d)	Mean	SE	Mean	SE	P-value	Log2 Fold change (Moisture/control)
0	0.00019969	6.7967e-05	0.00010243	2.7433e-05	0.1512	0.963121			0	4.7776e-05	1.611e-05	0.00012461	3.5722e-05	0.2167	-1.38307
2	0.0024851	0.00011858	0.00053232	8.2695e-05	<0.001	2.22298			2	0.0010973	0.00011248	0.0002902	4.579e-05	<0.001	1.86676
4	0.0398	0.0035228	0.00032811	9.9212e-05	<0.001	6.92198			4	0.0186	0.005137	0.00029813	5.6746e-05	0.0073	5.96449
8	0.144	0.0060014	0.0006884	0.00015538	<0.001	7.70852			8	0.0607	0.0029098	0.00021211	2.1382e-05	<0.001	8.16127
16	0.7815	0.036	0.00063553	0.00017267	<0.001	10.2641			16	0.2827	0.0078336	0.00057345	0.00011606	<0.001	8.94554
	Figure 3C									Figure 3D
	MYB42									MYB42
	Normalized gene expression (relative)									Normalized gene expression (relative)
	Wounding		Control							Moisture		Control
Time after wounding (d)	Mean	SE	Mean	SE	P-value	Log2 Fold change (Wounding/control)			Time after moisture termination (d)	Mean	SE	Mean	SE	P-value	Log2 Fold change (Moisture/control)
0	0.00617786	0.000772255	0.00206677	0.000283298	<0.001	1.57973			0	0.0375955	0.00752402	0.00126065	0.000270449	0.0013	4.89832
2	0.107519	0.00629337	0.00664934	0.00294673	<0.001	4.01524			2	0.0831833	0.00390205	0.0011947	6.34938e-05	<0.001	6.12157
4	0.140921	0.0115295	0.00230299	0.000251928	<0.001	5.93523			4	0.243114	0.0083136	0.0051133	0.00142491	<0.001	5.57123
8	0.0959601	0.00766573	0.0016812	0.000377009	<0.001	5.83487			8	0.054394	0.00426642	0.00205545	0.000875469	<0.001	4.72592
16	0.035811	0.0015889	0.00247991	0.000618597	<0.001	3.85204			16	0.0249297	0.00129091	0.00474216	0.00121608	<0.001	2.39425
	Figure 3E									Figure 3F
	CYP86B1									CYP86B1
	Normalized gene expression (relative)									Normalized gene expression (relative)
	Wounding		Control							Moisture		Control
Time after wounding (d)	Mean	SE	Mean	SE	P-value	Log2 Fold change (Wounding/control)			Time after moisture termination (d)	Mean	SE	Mean	SE	P-value	Log2 Fold change (Moisture/control)
0	0.000366304	4.03307e-05	0.000252273	2.79605e-05	0.0336	0.538057			0	0.00248196	0.000142251	0.000238978	3.11632e-05	<0.001	3.37653
2	0.0778283	0.00813818	0.000177724	2.74014e-05	<0.001	8.77451			2	0.00217021	0.000276818	0.000300817	2.69022e-05	<0.001	2.85088
4	0.263796	0.013601	0.000281804	4.68408e-05	<0.001	9.87051			4	0.0107575	0.00372665	0.000110772	1.95456e-05	0.0213	6.60161
8	0.098609	0.00855964	0.000346282	7.67906e-05	<0.001	8.15363			8	0.0510198	0.0032947	0.000102769	1.15351e-05	<0.001	8.95551
16	0.108806	0.00735132	0.000131953	1.95293e-05	<0.001	9.68752			16	0.0607591	0.00359816	0.000186826	1.53703e-05	<0.001	8.34526
	Figure 3G									Figure 3H
	ABCG20									ABCG20
	Normalized gene expression (relative)									Normalized gene expression (relative)
	Wounding		Control							Moisture		Control
Time after wounding (d)	Mean	SE	Mean	SE	P-value	Log2 Fold change (Wounding/control)			Time after moisture termination (d)	Mean	SE	Mean	SE	P-value	Log2 Fold change (Moisture/control)
0	0.000244224	6.39022e-05	0.000291039	7.84841e-05	0.6683	-0.253011			0	4.60838e-05	2.0454e-05	0.000124609	1.77165e-05	0.0244	-1.43508
2	0.0349147	0.00202683	0.000540361	7.03544e-05	<0.001	6.01377			2	0.00534513	0.000611536	0.000235972	3.25832e-05	<0.001	4.50154
4	0.391277	0.0129614	0.000355299	7.72929e-05	<0.001	10.1049			4	0.0418233	0.0150678	0.000259514	5.41314e-05	0.0247	7.33235
8	0.41228	0.032614	0.00162175	0.000330409	<0.001	7.98993			8	0.222736	0.00986363	0.000408532	6.40714e-05	<0.001	9.09067
16	0.595802	0.0431968	0.000420629	0.000100238	<0.001	10.4681			16	0.241684	0.0111758	0.000511348	9.20245e-05	<0.001	8.8846
	Figure 3I									Figure 3J
	NAC038									NAC038
	Normalized gene expression (relative)									Normalized gene expression (relative)
	Wounding		Control							Moisture		Control
Time after wounding (d)	Mean	SE	Mean	SE	P-value	Log2 Fold change (Wounding/control)			Time after moisture termination (d)	Mean	SE	Mean	SE	P-value	Log2 Fold change (Moisture/control)
0	0.000828646	0.000121009	0.000584358	0.000319892	0.4191	0.503904			0	0.00108036	0.000111113	0.000907439	0.000185214	0.5048	0.251644
2	0.00110767	0.00028381	0.00172506	0.000268881	0.1386	-0.639119			2	0.00188622	0.000403513	0.00075168	0.000167298	0.0254	1.3273
4	0.0414817	0.00308064	0.00087171	0.000269348	<0.001	5.57248			4	0.0175623	0.00599407	0.00131359	0.000308822	0.0302	3.74089
8	0.42039	0.0289938	0.00146547	0.000454545	<0.001	8.16422			8	0.119171	0.00694119	0.000810852	0.000155766	<0.001	7.19938
16	1.66131	0.109038	0.00288143	0.000426765	<0.001	9.17132			16	0.568303	0.0359224	0.00218536	0.000201359	<0.001	8.02264
	Figure 3K									Figure 3L
	NAC058									NAC058
	Normalized gene expression (relative)									Normalized gene expression (relative)
	Moisture		Control							Moisture		Control
Time after wounding (d)	Mean	SE	Mean	SE	P-value	Log2 Fold change (Wounding/control)			Time after moisture termination (d)	Mean	SE	Mean	SE	P-value	Log2 Fold change (Moisture/control)
0	0.00290989	0.00076763	0.00155936	0.000507813	0.1598	0.900011			0	0.00328081	0.00107851	0.000972266	0.000158716	0.0766	1.75463
2	0.181572	0.0115126	0.00286299	0.000466961	<0.001	5.98688			2	0.0337345	0.00494889	0.00157531	0.000356737	<0.001	4.42052
4	0.795462	0.0318689	0.00234645	0.000556327	<0.001	8.40517			4	0.174062	0.0259583	0.00160822	0.000436067	<0.001	6.75799
8	1.41651	0.069509	0.00716167	0.00208053	<0.001	7.62783			8	0.76265	0.0299056	0.00268718	0.000519815	<0.001	8.14878
16	0.764251	0.0484471	0.00188057	0.000289218	<0.001	8.66673			16	0.839856	0.0420728	0.00360635	0.000484488	<0.001	7.86346

## Sheet: Figure 4
XYZ data of Figure 4
Fig 4. Time courses of change in the expression of genes involved in the synthesis of cutin monomers (SHN3, GPAT6) and wax constituents (KCS10, WSD1, CER6) and their transport (ABCG11) in the skin ‘Pinova’ apple fruit following wounding or following exposure of the fruit surface to moisture. Patches of fruit skin were wounded 40 days after full bloom (DAFB) by abrading the cuticle using fine sand…
	Figure 4A									Figure 4B
	SHN3									SHN3
	Normalized gene expression (relative)									Normalized gene expression (relative)
	Wounding		Control							Moisture		Control
Time after wounding (d)	Mean	SE	Mean	SE	P-value	Log2 Fold change (Wounding/control)			Time after moisture termination (d)	Mean	SE	Mean	SE	P-value	Log2 Fold change (Moisture/control)
0	0.213108	0.021419	0.779498	0.0281383	<0.001	-1.87096			0	0.0539881	0.00542917	0.406107	0.0246388	<0.001	-2.91115
2	0.127565	0.00761549	0.721236	0.0220843	<0.001	-2.49924			2	0.111328	0.00854432	0.605966	0.0258987	<0.001	-2.44442
4	0.139594	0.00734548	0.856223	0.0292761	<0.001	-2.61675			4	0.155295	0.010328	0.928686	0.0198059	<0.001	-2.58018
8	0.231084	0.0269684	1.04208	0.0700404	<0.001	-2.17297			8	0.15636	0.00641192	0.842788	0.049066	<0.001	-2.4303
16	0.183313	0.008363	0.873512	0.0367226	<0.001	-2.25252			16	0.200348	0.0205568	0.758872	0.0484184	<0.001	-1.92135
	Figure 4C									Figure 4D
	GPAT6									GPAT6
	Normalized gene expression (relative)									Normalized gene expression (relative)
	Wounding		Control							Moisture		Control
Time after wounding (d)	Mean	SE	Mean	SE	P-value	Log2 Fold change (Wounding/control)			Time after moisture termination (d)	Mean	SE	Mean	SE	P-value	Log2 Fold change (Moisture/control)
0	1.37039	0.115171	4.0674	0.127753	<0.001	-1.56952			0	0.566402	0.0232678	3.32467	0.16073	<0.001	-2.55331
2	1.4315	0.121141	3.56179	0.176564	<0.001	-1.31508			2	2.85596	0.229298	6.00783	0.316818	<0.001	-1.07287
4	1.59064	0.0220684	2.84927	0.0986276	<0.001	-0.840984			4	2.05506	0.234447	4.69668	0.126943	<0.001	-1.19246
8	2.25709	0.17074	4.50331	0.223593	<0.001	-0.996521			8	1.27091	0.0720217	3.04418	0.144224	<0.001	-1.26019
16	3.68264	0.184798	6.5614	0.306931	<0.001	-0.833263			16	3.20642	0.103748	4.90962	0.25792	<0.001	-0.614646
	Figure 4E									Figure 4F
	KCS10									KCS10
	Normalized gene expression (relative)									Normalized gene expression (relative)
	Wounding		Control							Moisture		Control
Time after wounding (d)	Mean	SE	Mean	SE	P-value	Log2 Fold change (Wounding/control)			Time after moisture termination (d)	Mean	SE	Mean	SE	P-value	Log2 Fold change (Moisture/control)
0	3.2069	0.32836	10.809	0.481277	<0.001	-1.75299			0	2.98636	0.16761	8.13606	0.420082	<0.001	-1.44594
2	2.99248	0.189374	7.35792	0.407718	<0.001	-1.29796			2	6.85478	0.340558	13.0605	0.671061	<0.001	-0.930034
4	2.79747	0.0658442	8.06281	0.279362	<0.001	-1.52716			4	4.71654	0.737681	12.1397	0.251504	<0.001	-1.36393
8	6.78425	0.367869	12.5056	0.721588	<0.001	-0.882311			8	2.40359	0.126244	5.85695	0.513973	<0.001	-1.28496
16	5.12901	0.3336	10.2587	0.36103	<0.001	-1.00009			16	2.75014	0.101419	4.78865	0.411533	0.001	-0.800116
	Figure 4G									Figure 4H
	WSD1									WSD1
	Normalized gene expression (relative)									Normalized gene expression (relative)
	Wounding		Control							Moisture		Control
Time after wounding (d)	Mean	SE	Mean	SE	P-value	Log2 Fold change (Wounding/control)			Time after moisture termination (d)	Mean	SE	Mean	SE	P-value	Log2 Fold change (Moisture/control)
0	0.241477	0.00867072	0.519663	0.0264841	<0.001	-1.10569			0	0.205534	0.00830423	0.435334	0.032896	<0.001	-1.08275
2	0.135436	0.0124099	0.608855	0.031297	<0.001	-2.16849			2	0.293275	0.0187344	0.711687	0.123439	0.0094	-1.27899
4	0.210278	0.00911264	0.634985	0.0267621	<0.001	-1.59442			4	0.296015	0.0348211	0.58491	0.0252934	<0.001	-0.982544
8	0.209743	0.0137191	0.535793	0.025816	<0.001	-1.35305			8	0.278769	0.00975621	0.564207	0.02112	<0.001	-1.01715
16	0.742573	0.0353013	2.06251	0.109541	<0.001	-1.47379			16	0.321493	0.0171229	0.584143	0.0259852	<0.001	-0.861535
	Figure 4I									Figure 4J
	CER6									CER6
	Normalized gene expression (relative)									Normalized gene expression (relative)
	Wounding		Control							Moisture		Control
Time after wounding (d)	Mean	SE	Mean	SE	P-value	Log2 Fold change (Wounding/control)			Time after moisture termination (d)	Mean	SE	Mean	SE	P-value	Log2 Fold change (Moisture/control)
0	0.208719	2.2872	0.178465	6.07707	<0.001	-1.40979			0	1.73773	0.172505	3.87009	0.193675	<0.001	-1.15516
2	0.198564	1.91341	0.162989	5.11634	<0.001	-1.41897			2	7.23885	0.541396	7.42536	0.323014	0.7712	-0.036699
4	0.289258	2.84049	0.253665	3.70152	<0.001	-0.381982			4	4.3471	0.475062	4.52193	0.12107	0.7296	-0.0568859
8	0.239542	4.4884	0.24975	6.13383	<0.001	-0.450587			8	2.63884	0.189769	4.55873	0.395227	<0.001	-0.788728
16	0.119136	4.31656	0.151962	7.23686	<0.001	-0.74548			16	2.96219	0.0676431	4.08689	0.195046	<0.001	-0.46434
	Figure 4K									Figure 4L
	ABCG11									ABCG11
	Normalized gene expression (relative)									Normalized gene expression (relative)
	Moisture		Control							Moisture		Control
Time after wounding (d)	Mean	SE	Mean	SE	P-value	Log2 Fold change (Wounding/control)			Time after moisture termination (d)	Mean	SE	Mean	SE	P-value	Log2 Fold change (Moisture/control)
0	0.711328	0.0361347	1.58616	0.0561028	<0.001	-1.15695			0	0.263817	0.0214795	0.898588	0.0472786	<0.001	-1.76813
2	0.702349	0.0474666	1.5169	0.0748909	<0.001	-1.11087			2	1.03032	0.06793	1.56066	0.130549	0.0024	-0.59906
4	0.649906	0.0289436	1.43928	0.0363294	<0.001	-1.14704			4	0.815446	0.0632457	1.512	0.0438115	<0.001	-0.890798
8	0.67637	0.0443661	1.30781	0.0824201	<0.001	-0.951267			8	0.651514	0.0283575	1.34896	0.0651681	<0.001	-1.04998
16	1.12676	0.0580433	2.426	0.0822846	<0.001	-1.1064			16	0.865135	0.0326366	1.59867	0.0534309	<0.001	-0.88587

## Sheet: Figure 6
XYZ data of Figure 6
Fig 6. Composition of cutin and suberin of skins of mature apple fruit. Periderm formation in the fruit skin was induced during early development by abrading the cuticle using abrasive paper (‘Wound periderm’) (A) or by exposing the fruit skin to surface moisture for 12 d between 31 and 43 days after full bloom (DAFB; ‘Moisture-induced periderm’) (B). The treated patches of skin were excised at m…
		Figure 6A		Figure 6B		Figure 6C		Figure 6D
		Wound periderm		Moisture-induced periderm		Native periderm		Cuticle
		Mass (µg cm-2)		Mass (µg cm-2)		Mass (µg cm-2)		Mass (µg cm-2)
Category	Monomer	Mean	SE	Mean	SE	Mean	SE	Mean	SE
Aromatics	Hydrocinnamic acid	1.5358	0.4791	7.4118	1.681	1.1459	0.5309	8.5648	0.9704
	cis-Coumaric acid	1.3202	0.1403	0.6924	0.1372	1.5311	0.5667	2.8129	0.1208
	trans-Coumaric acid	0.151	0.064	1.6933	0.5695	1.3737	0.016	3.4111	0.00053514
Carboxylic acids	C16	4.1751	1.3503	6.2832	0.7672	5.9129	0.4321	6.7118	0.841
	C18	1.3459	0.1634	3.2368	0.2918	2.6872	0.0288	4.9755	0.2511
	C20	0	0	0.2064	0.0707	1.8656	0.311	8.203	2.6008
	C22	25.0355	6.0212	16.3875	4.0673	20.2797	4.3593	2.3604	0.7097
	C24	3.9986	2.4992	1.1196	0.233	4.8881	0.1906	11.214	4.2732
	C26	5.8963	1.4243	2.8934	0.7971	4.9328	0.908	0.8613	0.0915
Primary alcohols	C26	0.9885	0.2411	1.1779	0.4002	2.4353	0.3794	6.3931	2.2062
	C28	0.0792	0.0328	0.1658	0.0451	0.5238	0.2084	0.795	0.0433
Dicarboxylic acids	C16	8.5843	2.8531	8.6621	1.5345	9.1351	1.2916	4.074	0.5271
	C16 9,10-dihydroxy	5.8923	3.936	8.2193	0.5029	0.7983	0.2204	2.6695	1.1872
	C18 9,10-dihydroxy	8.9798	2.4952	7.1949	1.653	9.2725	2.3827	10.0941	1.3612
Hydroxy acids	C16:ω	4.5987	1.2374	9.2676	2.3304	10.8254	0.9345	34.4033	5.8145
	C18:1	8.3434	2.9701	27.6228	7.6001	9.8473	0.6919	9.2644	2.089
	C18:2	7.1752	1.4163	0.4382	0.0307	1.5362	0.5025	3.6534	1.3812
	C20:ω	10.2811	4.1128	5.8519	1.9999	7.9224	2.5976	5.1136	1.2165
	C22:ω	27.2464	6.2166	18.7132	4.6579	22.2428	4.7595	1.5291	0.2679
	C24:ω	10.0725	2.1305	5.7611	1.2624	7.2097	1.5398	0.5082	0.1728
	C16 10,16-di	8.948	2.4893	46.1551	18.8836	19.2688	15.6042	223.191	20.9023
	C18 9,10,18-tri	23.2449	7.9792	53.7976	14.6576	44.6418	12.9	52.9986	4.9675
	HA1	52.5109	20.0788	32.7724	8.2959	21.4525	0.7301	47.4269	9.7418

## Sheet: Figure 7
XYZ data of Figure 7
Fig 7. Wax constituents of the skins of mature apple fruit. Periderm formation in the fruit skin was induced during early development by abrading the cuticle using fine sandpaper (‘Wound periderm’) (A) or by exposing the fruit skin to surface moisture for 12 d between 31 and 43 days after full bloom (DAFB; ‘Moisture-induced periderm’) (B). The treated patches of skin were excised at maturity 156 …
		Figure 7A		Figure 7B		Figure 7C		Figure 7D
		Wound periderm		Moisture-induced periderm		Native periderm		Cuticle
		Mass (µg cm-2)		Mass (µg cm-2)		Mass (µg cm-2)		Mass (µg cm-2)
Category	Component	Mean	SE	Mean	SE	Mean	SE	Mean	SE
Carboxylic acid	C16	3.6903	0.3009	13.3931	2.0688	5.956	0.3627	12.5927	1.9552
	C18	5.1921	0.1396	10.0484	1.3834	6.5853	0.6353	20.4607	1.7231
	C27	0.5069	0	5.6135	1.5453	1.4138	0.1312	18.1651	0.9166
Alkanes	C23	0	0	0.4004	0.0598	0	0	0	0
	C25	0.2448	0.0133	1.3362	0.0284	1.3426	0.1849	2.6042	0.27
	C26	0.695	0.062	1.7192	0.1343	1.2602	0.1762	1.6833	0.0833
	C27	0.5964	0.0505	7.4644	0.5104	8.8851	1.4576	23.5379	2.0249
	C28	0	0	3.4775	0.3713	2.9495	0.3251	3.7479	0.4401
Aldehyde	C28	2.598	0.8495	34.0228	5.7258	42.1881	11.6431	151.324	6.3658
Esters	C36	1.0688	0.1211	4.0845	1.2448	2.1004	0.6159	2.1156	0.5514
	C39	1.094	0.071	6.1494	0.6097	3.0969	0.8756	3.1526	1.0121
	C40	2.0638	0.1216	5.2517	0.0689	3.3653	0.3818	4.6667	1.1231
	C42	4.805	0.2243	7.6032	0.1984	4.7694	0.3187	3.1006	1.1855
Triterpenes	Oleanolic acid	11.8994	0.7533	43.3989	10.6991	45.7207	4.7231	153.729	7.373
	Ursolic acid	16.0505	1.7197	89.1471	20.4241	84.6929	25.743	500.752	26.6791
Steroles	Sterol like 1	1.0349	0.0027745	8.3183	3.1159	3.7683	1.546	3.4008	0.4631
	Sterol like 2	0	0	36.5351	9.6292	43.4566	5.2853	98.1423	3.9337
Unidentified	X1	0.8247	0.2092	3.4008	1.288	2.0226	0.5255	18.1735	0.3277
	X2	1.2133	0	5.697	1.3258	1.4008	0.4898	4.0338	1.2069

## Sheet: Figure 8
XYZ data of Figure 8
Fig 8. Total masses of suberin (A), wax (B) and cutin (C) in patches of skin of mature apple fruit. Periderm formation in the fruit skin was induced during early fruit development by abrading the cuticle using fine sandpaper (‘Wound periderm’) or by exposing the fruit skin to surface moisture for 12 d between 31 and 43 days after full bloom (DAFB; ‘Moisture-induced periderm’; [22]). The treated p…
	Figure 8A		Figure 8B		Figure 8C
	Suberin		Wax		Cutin
	Mass (µg cm-2)		Mass (µg cm-2)		Mass (µg cm-2)
Type	Mean	SE	Mean	SE	Mean	SE
Wound periderm	52.8561	13.1296	51.8057	4.027	167.547	52.0751
Moisutre-induced periderm	34.4384	9.0191	287.062	57.6844	231.286	32.1714
Native periderm	41.7875	9.0392	264.974	50.3116	169.941	30.199
Cuticle	7.5235	1.1139	1025.38	29.8649	443.706	21.4155
